# Supplementary material for: Leishmania mexicana pathogenicity requires flagellar assembly but not motility
Source: Virulence. 2025 Jul 2;16(1):2521478. doi: 10.1080/21505594.2025.2521478 (PMC12233823; doi:10.1080/21505594.2025.2521478)
Supplement: QVIR-2025-0130.R1- clean copy of supplementary table 4.xlsx [file KVIR_A_2521478_SM2774.xlsx]

## Sheet: Sheet 1 - Footpad infections
		Raw values footpad
		+/+	+/+	+/+	+/+	+/+	-/-	-/-	-/-	-/-	-/-	-/-/+	-/-/+	-/-/+	-/-/+	-/-/+	+/+	-/-	-/-/+	+/+	-/-	-/-/+	+/+ vs -/-	+/+ vs -/-/+	-/- vs -/-/+
Mutant	TimePoint	Mouse 1	Mouse 2	Mouse 3	Mouse 4	Mouse 5	Mouse 1	Mouse 2	Mouse 3	Mouse 4	Mouse 5	Mouse 1	Mouse 2	Mouse 3	Mouse 4	Mouse 5	Average			STDEV			p-value two-tailed unpaired t test
PF16	P	2.09	2.1	2.01	2.06	2.01	2.05	2.07	2.01	2	1.96	1.87	1.9	2.03	2.1	2.05	2.054	2.018	1.99	0.0427785	0.0432435	0.0997497	0.22228	0.240264	0.587654
	1	2.1	2.18	2.05	2.11	2.15	2.13	2.09	2.08	2.16	2.16	2.14	2.23	2.2	2.15	2.25	2.118	2.124	2.194	0.0496991	0.0378153	0.0482701	0.835645	0.0397817	0.0355953
	2	2.25	2.21	2.29	2.3	2.2	2.26	2.2	2.2	2.26	2.19	2.25	2.29	2.25	2.29	2.3	2.25	2.222	2.276	0.0452769	0.0349285	0.0240832	0.307409	0.299548	0.0244508
	3	2.4	2.4	2.39	2.37	2.4	2.3	2.38	2.3	2.4	2.31	2.4	2.35	2.45	2.35	2.38	2.392	2.338	2.386	0.0130384	0.0481664	0.0415933	0.0647046	0.7712	0.130976
	4	2.44	2.43	2.55	2.54	2.43	2.56	2.55	2.45	2.5	2.45	2.45	2.5	2.48	2.58	2.4	2.478	2.502	2.482	0.0614003	0.0526308	0.0664831	0.526028	0.923717	0.612951
	5	2.78	2.76	2.64	2.78	2.6	2.65	2.6	2.56	2.69	2.57	2.59	2.64	2.58	2.7	2.5	2.712	2.614	2.602	0.085557	0.0550454	0.0742967	0.0691945	0.0624111	0.779662
	6	2.89	2.85	2.69	2.89	2.68	2.69	2.6	2.56	2.6	2.6	2.65	2.74	2.7	2.75	2.55	2.8	2.61	2.678	0.106301	0.0479583	0.0816701	0.012321	0.0786038	0.155955
	7	3.05	3.07	2.98	3	2.9	2.75	2.65	2.65	2.6	2.65	2.82	2.79	2.89	2.89	2.85	3	2.66	2.848	0.0667083	0.0547723	0.0438178	2.73643e-05	0.00386595	0.000391537
	8	3.06	3.11	3.06	3.05	3.05	2.75	2.7	2.7	2.6	2.65	2.89	2.79	2.91	2.96	2.85	3.066	2.68	2.88	0.0250998	0.0570088	0.0640312	1.74988e-05	0.00155181	0.000841054
IFT88	P	1.96	1.96	1.95	1.99	1.98	1.95	2	1.9	1.98	1.9	1.94	1.9	1.94	1.96	1.9	1.968	1.946	1.928	0.0164317	0.045607	0.0268328	0.356584	0.0264342	0.473662
	1	2.25	2.3	2.28	2.3	2.3	2.1	2.1	2.08	2.2	2.05	2.25	2.3	2.25	2.35	2.2	2.286	2.106	2.27	0.0219089	0.0563915	0.0570088	0.00100759	0.582713	0.00181862
	2	2.49	2.47	2.42	2.5	2.4	2.1	2.1	2.1	2.27	2.15	2.4	2.43	2.39	2.4	2.38	2.456	2.144	2.4	0.0439318	0.0736885	0.0187083	0.000119932	0.0435554	0.0010162
	3	2.54	2.48	2.49	2.59	2.55	2.2	2.2	2.2	2.34	2.2	2.4	2.4	2.45	2.48	2.49	2.53	2.228	2.444	0.0452769	0.0626099	0.0427785	4.07036e-05	0.0150109	0.000363682
	4	2.6	2.57	2.66	2.67	2.7	2.23	2.2	2.25	2.35	2.3	2.58	2.55	2.6	2.58	2.49	2.64	2.266	2.56	0.0533854	0.0594138	0.0430116	6.54569e-06	0.0323505	3.42413e-05
	5	2.66	2.63	2.71	2.75	2.77	2.25	2.21	2.25	2.35	2.32	2.63	2.64	2.62	2.67	2.58	2.704	2.276	2.628	0.0589915	0.0572713	0.0327109	2.72245e-06	0.0437926	1.372e-05
	6	2.75	2.69	2.7	2.82	2.8	2.2	2.2	2.2	2.35	2.25	2.74	2.78	2.69	2.78	2.7	2.752	2.24	2.738	0.0580517	0.065192	0.0426615	1.22448e-06	0.676378	2.23437e-06
	7	2.88	2.75	2.71	2.93	2.9	2.17	2.23	2.2	2.35	2.2	2.78	2.85	2.71	2.85	2.7	2.834	2.23	2.778	0.0976217	0.0703562	0.0725948	7.46962e-06	0.335854	2.00255e-06
	8	3	2.85	2.79	3.01	2.99	2.17	2.23	2.2	2.35	2.2	2.8	2.85	2.75	2.88	2.78	2.928	2.23	2.812	0.101094	0.0703562	0.0526308	3.74945e-06	0.063017	8.98722e-07
BBS2	P	2.09	2.1	2.01	2.06	2.01	1.99	1.99	1.98	2	2.03	2.05	2.03	2.07	2.09	2.03	2.054	1.998	2.054	0.0427785	0.0192354	0.0260768	0.039946	1	0.00560991
	1	2.1	2.18	2.05	2.11	2.15	2.14	2.25	2.2	2.19	2.17	2.2	2.17	2.25	2.18	2.2	2.118	2.19	2.2	0.0496991	0.0406202	0.0308221	0.0375786	0.0175195	0.673425
	2	2.25	2.21	2.29	2.3	2.2	2.12	2.12	2.11	2.06	2.08	2.26	2.23	2.21	2.27	2.26	2.25	2.098	2.246	0.0452769	0.0268328	0.0250998	0.000472297	0.868292	1.89579e-05
	3	2.4	2.4	2.39	2.37	2.4	2.2	2.1	2.04	2.09	2.18	2.28	2.36	2.38	2.39	2.31	2.392	2.122	2.344	0.0130384	0.0664831	0.0472229	0.000620055	0.0846495	0.000441392
	4	2.44	2.43	2.55	2.54	2.43	2.2	2.12	2.1	2.08	2.1	2.3	2.4	2.45	2.48	2.38	2.478	2.12	2.402	0.0614003	0.0469042	0.0694262	1.05896e-05	0.104619	0.000132242
	5	2.78	2.76	2.64	2.78	2.6	2.18	2.1	2.08	2.09	2.12	2.49	2.59	2.64	2.6	2.59	2.712	2.114	2.582	0.085557	0.0397492	0.0554076	1.24702e-05	0.0251878	8.54101e-07
	6	2.89	2.85	2.69	2.89	2.68	2.23	2.15	2.14	2.1	2.2	2.53	2.64	2.68	2.68	2.6	2.8	2.164	2.626	0.106301	0.0512835	0.0630872	2.6355e-05	0.0178415	1.98002e-06
	7	3.05	3.07	2.98	3	2.9	2.23	2.2	2.2	2.2	2.2	2.79	2.7	2.88	2.89	2.7	3	2.206	2.792	0.0667083	0.0134164	0.0925743	6.37873e-06	0.0043476	0.000115897
	8	3.06	3.11	3.06	3.05	3.05	2.24	2.2	2.2	2.25	2.2	2.88	2.75	2.9	3.1	2.9	3.066	2.218	2.906	0.0250998	0.0248998	0.12522	1.62191e-11	0.0446579	0.000174355

## Sheet: Sheet 2 - Parasite burden
	p-value Kruskal-Wallis-test with Dunn's Post-hoc test and Bonferroni correction
	Footpad			Lymph Node
Mutant	+/+ vs -/-	+/+ vs -/-/+	-/- vs -/-/+	+/+ vs -/-	+/+ vs -/-/+	-/- vs -/-/+
PF16	0.008828	0.3763	0.08293	0.0009674	0.2015	0.04313
IFT88	0.0003177	0.07183	0.07183	0.003487	0.3613	0.04461
BBS2	0.0003601	0.08367	0.06608	0.0005346	0.1298	0.05143
	Raw values parasite burden
	Footpad			Lymph Node
	+/+	-/-	-/-/+	+/+	-/-	-/-/+
PF16	268000000	33600000	201000000	25200000	197000	6290000
	1340000000	6290000	50300000	9660000000	197000	5240000
	12600000	65500	8390000	3150000	9220	3150000
	33600000	590000	16800000	10500000	393000	2620000
	143000000	5240000	25200000	25200000	81900	5240000
IFT88	12900000000	0	786000	4190000	0	36900
	2680000000	0	393000	1050000	0	49200
	10700000000	0	197000	0	0	24600
	17200000000	0	49200	655000	0	12300
	6440000000	0	3150000	1570000	0	6140
BBS2	268000000	0	98300	25200000	0	98300
	1340000000	0	1050000	9660000000	0	524000
	12600000	0	655000	3150000	0	393000
	33600000	0	12600000	10500000	0	17800000
	143000000	0	131000	25200000	0	98300
