# Supplementary material for: Leishmania mexicana pathogenicity requires flagellar assembly but not motility
Source: Virulence. 2025 Jul 2;16(1):2521478. doi: 10.1080/21505594.2025.2521478 (PMC12233823; doi:10.1080/21505594.2025.2521478)
Supplement: Beneke_Neish_et_al_Supplementary_Table_2.xlsx [file KVIR_A_2521478_SM2770.xlsx]

## Sheet: RAW & Normalized Bar-seq Data
		Mouse infection
		Pro_stationary_1		Pro_stationary_2		Pro_stationary_3		Pro_stationary_4		Pro_stationary_5		Pro_stationary_6		FP_3w_HD_1		FP_3w_HD_2		FP_3w_HD_3		FP_3w_HD_4		FP_3w_HD_5		FP_3w_HD_6		FP_6w_HD_1		FP_6w_HD_2		FP_6w_HD_3		FP_6w_HD_4		FP_6w_HD_5		FP_6w_HD_6		FP_6w_LD_1		FP_6w_LD_2		FP_6w_LD_3		FP_6w_LD_4		FP_6w_LD_5		FP_6w_LD_6
		RAW	Normalized	RAW	Normalized	RAW	Normalized	RAW	Normalized	RAW	Normalized	RAW	Normalized	RAW	Normalized	RAW	Normalized	RAW	Normalized	RAW	Normalized	RAW	Normalized	RAW	Normalized	RAW	Normalized	RAW	Normalized	RAW	Normalized	RAW	Normalized	RAW	Normalized	RAW	Normalized	RAW	Normalized	RAW	Normalized	RAW	Normalized	RAW	Normalized	RAW	Normalized	RAW	Normalized
IC140	B126	900	1.56792	583	1.43692	468	1.5055	580	1.491	549	1.44889	531	1.40696	1051	2.20312	1117	2.76725	1341	1.95089	749	2.38573	749	2.66311	306	2.51769	1270	3.48777	2331	3.34947	3005	5.08262	3480	3.29284	770	2.3992	842	2.84758	171	2.98951	2493	2.32625	2508	2.69953	1811	3.12457	1151	2.36306	598	2.04717
IFT88	B46	420	0.731695	283	0.697508	288	0.926462	311	0.799486	311	0.820775	308	0.816089	7	0.0146735	2	0.00495479	4	0.0058192	36	0.114668	5	0.0177778	3	0.0246832	2	0.00549254	31	0.0445447	2	0.00338278	3	0.00283865	1	0.00311585	2	0.00676384	1	0.0174825	3	0.00279934	6	0.00645821	1	0.00172533	1	0.00205305	1	0.00342337
LmxM.23.1020	B63	2278	3.96857	1475	3.63542	1221	3.92781	1419	3.64781	1502	3.964	1499	3.97181	1821	3.81721	2276	5.63855	2698	3.92505	1499	4.77465	1080	3.84	523	4.30311	2077	5.70401	4779	6.86707	4217	7.13259	5613	5.31112	1605	5.00093	1775	6.00291	438	7.65734	5068	4.72902	5065	5.45181	3548	6.12146	2224	4.56599	1721	5.89162
CFAP44	B29	925	1.61147	582	1.43445	451	1.45081	603	1.55013	598	1.57821	644	1.70637	1803	3.77948	1488	3.68636	1091	1.58719	853	2.71699	963	3.424	338	2.78098	1054	2.89457	2130	3.06065	2184	3.69399	4233	4.00534	827	2.57681	950	3.21282	183	3.1993	6696	6.24813	1070	1.15171	1408	2.42926	1726	3.54357	1108	3.79309
PF16	B34	600	1.04528	381	0.939048	297	0.955414	373	0.958869	375	0.989681	355	0.940622	692	1.45058	485	1.20154	1441	2.09637	662	2.10862	738	2.624	316	2.59997	972	2.66938	1842	2.64682	1625	2.74851	2629	2.4876	597	1.86016	836	2.82729	114	1.99301	2063	1.92501	2583	2.78026	1540	2.657	1431	2.93792	632	2.16357
dDC2	B124	1576	2.7456	1088	2.68159	960	3.08821	1107	2.84576	1204	3.17754	1215	3.21931	3003	6.29494	3029	7.50403	6340	9.22343	1722	5.48495	1983	7.05067	957	7.87395	3929	10.7901	6556	9.42049	6042	10.2194	8385	7.93403	2860	8.91132	1853	6.2667	709	12.3951	12789	11.9336	11513	12.3922	5790	9.98965	4877	10.0127	2421	8.28797
LC4-like	B65	4373	7.61833	3208	7.90674	2251	7.2412	2767	7.11311	2449	6.46328	2728	7.22821	5409	11.3384	4011	9.93683	7964	11.586	3296	10.4985	3077	10.9404	1355	11.1486	3665	10.0651	9037	12.9855	8494	14.3667	10979	10.3885	3614	11.2607	3157	10.6767	558	9.75524	14607	13.63	13044	14.0401	6654	11.4803	6447	13.236	2998	10.2633
LmxM.21.1110	B27	2556	4.45288	1762	4.34279	1304	4.19481	1600	4.11311	1423	3.75551	1653	4.37985	1865	3.90944	1122	2.77964	2827	4.11272	1133	3.60885	924	3.28533	320	2.63288	1210	3.32299	2194	3.15262	2610	4.41453	2852	2.69861	908	2.82919	1547	5.23183	62	1.08392	2557	2.38597	3623	3.89968	755	1.30262	2009	4.12458	858	2.93725
LmxM.17.0870	B68	7896	13.7559	5779	14.2435	4286	13.7876	5470	14.0617	5293	13.969	4964	13.1528	6527	13.682	5358	13.2739	11153	16.2254	4754	15.1425	4256	15.1324	1572	12.934	4525	12.4269	4646	6.67596	4001	6.76725	12253	11.594	4074	12.694	4359	14.7418	990	17.3077	12561	11.7208	8319	8.95431	3800	6.55625	6370	13.0779	3866	13.2347
RSP4/6	B111	1054	1.8362	751	1.85098	560	1.80145	821	2.11054	760	2.00575	741	1.96338	1779	3.72917	2065	5.11582	2614	3.80285	1266	4.03249	1703	6.05511	576	4.73918	2206	6.05828	3676	5.28214	2792	4.72236	6167	5.83532	2258	7.03558	1540	5.20816	313	5.47203	5252	4.90072	4282	4.60901	2500	4.31332	1932	3.96649	1527	5.22748
ARL-3A	B17	3966	6.90929	3171	7.81554	2300	7.39883	2988	7.68123	2719	7.17585	2901	7.6866	3920	8.21717	4320	10.7023	4473	6.50732	3658	11.6515	1829	6.50311	1030	8.47458	2054	5.64084	2732	3.92568	1889	3.19503	8145	7.70694	2678	8.34424	2766	9.35439	242	4.23077	7088	6.61391	3729	4.01378	4345	7.49655	3394	6.96805	2195	7.51429
LPG1	B14	2307	4.01909	1549	3.81781	1194	3.84096	1460	3.75321	1550	4.09068	1424	3.77308	1967	4.12326	1503	3.72352	2202	3.20347	1005	3.20115	1284	4.56533	409	3.36515	1681	4.61648	3960	5.69023	5303	8.96944	5511	5.2146	693	2.15928	1143	3.86553	347	6.06643	4728	4.41176	2163	2.32818	2262	3.90269	1698	3.48608	922	3.15635
PMM	B6	1686	2.93723	1350	3.32734	953	3.06569	1367	3.51414	1240	3.27254	1206	3.19546	26	0.0545016	25	0.0619348	45	0.065466	12	0.0382226	18	0.064	11	0.0905052	19	0.0521792	8	0.0114954	12	0.0202967	12	0.0113546	10	0.0311585	12	0.040583	16	0.27972	13	0.0121305	11	0.0118401	6	0.010352	7	0.0143714	8	0.0273869
GDP	B5446	692	1.20555	611	1.50593	474	1.5248	579	1.48843	516	1.3618	425	1.1261	24	0.0503092	21	0.0520253	16	0.0232768	17	0.0541487	31	0.110222	30	0.246832	21	0.0576717	19	0.0273016	30	0.0507417	18	0.0170319	15	0.0467377	19	0.0642565	28	0.48951	27	0.0251941	25	0.0269092	15	0.0258799	17	0.0349019	19	0.065044
PMI	B8570	938	1.63412	593	1.46156	501	1.61166	677	1.74036	588	1.55182	570	1.51029	1204	2.52384	1205	2.98526	1430	2.08036	904	2.87944	737	2.62044	482	3.96577	987	2.71057	2029	2.91552	887	1.50026	2789	2.639	505	1.5735	922	3.11813	151	2.63986	899	0.83887	1116	1.20123	1067	1.84092	1704	3.4984	419	1.43439
SBL1	B87	2616	4.55741	1838	4.53011	1469	4.7256	1753	4.50643	1603	4.23056	1711	4.53353	1629	3.41474	714	1.76886	3642	5.29838	1059	3.37315	1078	3.83289	457	3.76008	900	2.47164	1826	2.62383	1398	2.36456	3346	3.16604	671	2.09073	741	2.506	158	2.76224	3792	3.53837	4444	4.78338	4653	8.02795	1585	3.25409	1277	4.37164
SBL2	B88	2383	4.1515	1529	3.76852	1209	3.88921	1534	3.94344	1380	3.64203	1564	4.14403	1329	2.78587	1053	2.6087	1658	2.41206	863	2.74885	896	3.18578	403	3.31578	767	2.10639	1521	2.18556	1062	1.79626	2275	2.15264	861	2.68274	926	3.13166	121	2.11538	3425	3.19592	3884	4.18061	773	1.33368	1566	3.21508	842	2.88248
SBL3	B89	1471	2.56267	936	2.30695	750	2.41266	958	2.46272	858	2.26439	829	2.19655	1346	2.82151	971	2.40555	1497	2.17783	698	2.22328	435	1.54667	235	1.93352	455	1.24955	1319	1.89531	778	1.3159	1942	1.83755	499	1.55481	188	0.635801	192	3.35664	1462	1.36421	1057	1.13772	1972	3.40235	1043	2.14133	919	3.14608
SBL4	B90	2648	4.61316	1824	4.4956	1505	4.84141	1549	3.98201	1766	4.66074	1722	4.56268	1268	2.658	1137	2.8168	2760	4.01525	640	2.03854	598	2.12622	350	2.87971	688	1.88944	1033	1.48434	912	1.54255	2142	2.0268	642	2.00037	660	2.23207	17	0.297203	894	0.834204	2456	2.64356	1034	1.78399	866	1.77794	903	3.0913
SBL5	B91	1439	2.50692	934	2.30202	731	2.35154	889	2.28535	932	2.45969	869	2.30254	935	1.95996	466	1.15447	1477	2.14874	462	1.47157	362	1.28711	238	1.9582	404	1.10949	841	1.20845	662	1.1197	1148	1.08626	601	1.87262	350	1.18367	9	0.157343	16	0.0149298	1818	1.95684	876	1.51139	668	1.37144	485	1.66033
PDEA	B67	3897	6.78908	2884	7.10818	2122	6.82622	2683	6.89717	2592	6.84067	2711	7.18317	4545	9.5273	2980	7.38263	7629	11.0987	3029	9.64803	2544	9.04533	1098	9.03406	4452	12.2264	11025	15.8421	7055	11.9328	10021	9.48204	4665	14.5354	2835	9.58774	489	8.54895	9735	9.08387	14847	15.9808	10022	17.2912	3151	6.46916	2605	8.91787
PKAR1	B60	1604	2.79438	1014	2.4992	884	2.84372	1031	2.65039	1153	3.04294	931	2.46681	1401	2.9368	1364	3.37917	1639	2.38442	745	2.37299	1185	4.21333	407	3.34869	1099	3.01815	3498	5.02637	2153	3.64156	4943	4.67715	760	2.36804	712	2.40793	136	2.37762	5491	5.12373	2374	2.5553	1635	2.82091	1547	3.17607	974	3.33436
CFAP43	B8366	2997	5.22116	2215	5.4593	1616	5.19848	2125	5.46272	2247	5.93017	2078	5.50595	3955	8.29054	3317	8.21752	2370	3.44787	2134	6.79726	1539	5.472	624	5.13411	1895	5.20419	2201	3.16267	1978	3.34557	6488	6.13906	1908	5.94504	1417	4.79218	255	4.45804	5488	5.12093	2959	3.18497	1309	2.25845	3218	6.60672	1898	6.49755
BBS2	B57	3703	6.45111	2575	6.34659	2004	6.44663	2619	6.73265	2535	6.69024	2522	6.68239	167	0.350068	201	0.497956	348	0.50627	159	0.50645	97	0.344889	83	0.682903	47	0.129075	179	0.25721	22	0.0372106	220	0.208168	70	0.218109	10	0.0338192	13	0.227273	12	0.0111974	4	0.00430547	180	0.310559	74	0.151926	11	0.037657
KHARON1	B7	2474	4.31003	1656	4.08153	1288	4.14334	1637	4.20823	1748	4.61323	1640	4.34541	32	0.0670789	135	0.334448	79	0.114929	38	0.121038	14	0.0497778	21	0.172783	31	0.0851344	180	0.258647	10	0.0169139	90	0.0851595	2	0.00623169	7	0.0236734	8	0.13986	9	0.00839803	5	0.00538184	4	0.00690131	3	0.00615915	4	0.0136935
[truncated: 36 more columns]

## Sheet: Ratio Bar-Seq
		Mouse infection						BMDM infection
		Average of replicates			STD of replicates			Average of replicates					STD of replicates
		Pro_stationary/FP_3w_HD	Pro_stationary/FP_6w_HD	Pro_stationary/FP_6w_LD	Pro_stationary/FP_3w_HD	Pro_stationary/FP_6w_HD	Pro_stationary/FP_6w_LD	Pro_stationary/BMDM_3h	Pro_stationary/BMDM_24h	Pro_stationary/BMDM_48h	Pro_stationary/BMDM_96h	Pro_stationary/BMDM_192h	Pro_stationary/BMDM_3h	Pro_stationary/BMDM_24h	Pro_stationary/BMDM_48h	Pro_stationary/BMDM_96h	Pro_stationary/BMDM_192h
IC140	B126	0.611355	0.432914	0.56959	0.0922698	0.0909433	0.0685278	0.511661	0.518533	0.424729	0.464048	0.621377	0.0173697	0.198396	0.0881889	0.0985269	0.0213691
PF16	B34	0.482483	0.382481	0.403196	0.164467	0.0664788	0.0728029	0.68306	0.63048	0.657967	0.799634	1.36079	0.0763036	0.21124	0.0643082	0.14649	0.633447
CFAP44	B29	0.519135	0.479909	0.458208	0.175684	0.0833125	0.323699	0.69431	0.762468	0.88249	0.603783	0.693848	0.117712	0.274536	0.207358	0.143952	0.259088
CFAP43	B8366	0.877366	1.14653	1.16536	0.302451	0.310428	0.546363	0.690121	0.746852	0.703669	0.54344	0.668227	0.0893799	0.220396	0.127842	0.0979734	0.0530433
RSP4/6	B111	0.421055	0.338831	0.406062	0.0696708	0.0364823	0.0626398	1.2012	1.36796	1.32001	1.02076	1.39234	0.565625	0.290207	0.170069	0.137439	0.336591
dDC2	B124	0.408869	0.331665	0.273152	0.0608878	0.0841219	0.0585902	3.46477	1.51893	1.28434	1.28184	1.55646	0.703505	0.530107	0.25808	0.364699	0.30163
LmxM.21.1110	B27	1.24153	1.16578	1.6041	0.242454	0.245762	1.15931	2.41941	1.18988	1.52724	1.54407	1.02316	0.291231	0.557989	0.454188	0.0669771	0.247748
LC4-like	B65	0.665724	0.624733	0.601766	0.0640487	0.0823141	0.102184	0.633287	0.42526	0.418608	0.361853	0.329783	0.0493996	0.109227	0.12719	0.0294903	0.0312116
IFT88	B46	26.2466	72.4544	141.183	56.6192	99.003	142.924	1.71949	0.557615	0.889669	3.21582	12.9189	0.596749	0.0618636	0.227829	0.685286	2.08829
ARL-3A	B17	0.858062	1.17031	1.21256	0.176918	0.577503	0.327895	0.84632	0.460124	0.371024	0.469885	0.448303	0.036285	0.036345	0.032931	0.0653355	0.0303073
BBS2	B57	13.6227	44.5337	52.9663	3.39713	71.9419	530.516	0.92582	0.970725	0.884477	1.06068	1.49041	0.12254	0.17979	0.0997538	0.123283	0.197797
LmxM.23.1020	B63	0.878962	0.641763	0.671624	0.147944	0.0897168	0.113623	1.0802	0.70736	0.625006	0.607214	0.616089	0.0883843	0.027017	0.0172832	0.0691232	0.0277055
LmxM.17.0870	B68	0.960414	1.27844	1.17104	0.0734309	0.485059	0.443616	1.10714	0.974685	0.796971	0.732297	0.810194	0.0251705	0.0608377	0.0537327	0.0219525	0.0608768
FM458	B60	0.874542	0.770958	0.840594	0.190945	0.269214	0.231515	0.83519	0.631471	0.674339	0.71379	0.662454	0.0676189	0.0612754	0.0517348	0.0227869	0.0456786
PDEA	B67	0.747174	0.565772	0.628199	0.106205	0.115415	0.230562	1.21469	1.04252	1.03947	1.08535	0.982169	0.0644218	0.113904	0.0463235	0.106215	0.0613832
LPG1	B14	1.05017	0.763376	0.997574	0.108732	0.465272	0.311154	0.423768	0.670241	1.11719	1.98689	0.894844	0.0343422	0.0494352	0.180284	0.102489	0.220871
KHARON1	B7	29.8839	54.0226	142.476	26.7524	248.975	258.312	0.943292	1.0304	1.33629	1.9199	2.34937	0.108493	0.0544657	0.131153	0.157573	0.172862
PMM	B6	51.5506	115.597	54.2787	17.4906	99.5112	109.496	0.770568	1.963	11.8302	42.5375	54.248	0.093667	0.456114	3.04971	38.2907	24.1474
GDP	B5446	15.2988	31.1389	12.3047	19.2089	24.3669	21.952	0.669961	1.67128	11.7848	34.0394	43.9303	0.0951144	0.701095	1.75725	5.12882	50.9651
PMI	B8570	0.557593	0.6578	0.830285	0.123175	0.229885	0.432972	1.86465	3.76082	7.61154	18.8761	14.9956	0.223571	0.669708	0.415703	6.86305	5.78418
SBL1	B87	1.26275	1.77915	1.01294	0.538497	0.199377	0.335108	1.40383	1.43844	1.08046	0.835615	1.02441	0.0922383	0.264778	0.136061	0.0517833	0.0918527
SBL2	B88	1.38	1.67473	1.39092	0.155366	0.306037	0.688309	1.59605	1.74976	1.26907	1.19772	1.21633	0.057563	0.318601	0.212664	0.0780581	0.101297
SBL3	B89	1.08373	1.67347	0.976466	0.17769	0.755042	0.543838	1.55712	1.49462	1.18992	1.0231	1.04624	0.0984204	0.309568	0.209746	0.106426	0.0408925
SBL4	B90	1.64236	2.42991	2.60405	0.309636	0.449728	4.94126	1.60865	1.49212	1.4168	1.26018	1.25591	0.0375692	0.078422	0.227628	0.062925	0.215499
SBL5	B91	1.42365	1.87436	2.12942	0.34981	0.302306	56.0855	1.55161	1.44721	1.27135	1.21226	1.21802	0.117	0.14766	0.0882208	0.0955911	0.125002
